# Supplementary material for: Construction, Expression, and Evaluation of the Naturally Acquired Humoral Immune Response against Plasmodium vivax RMC-1, a Multistage Chimeric Protein
Source: Int J Mol Sci. 2023 Jul 18;24(14):11571. doi: 10.3390/ijms241411571 (PMC10380678; doi:10.3390/ijms241411571)
Supplement: Supplementary file 1 [file ijms-24-11571-s001.zip]

Archive with 3 entries (3 files):
- supplementary video 01.mp4
- supplementary video 02.mp4
- supplementary video 03.mp4
